# Supplementary material for: Population development and landscape preference of reintroduced wild ungulates: successful rewilding in Southern Italy
Source: PeerJ. 2022 Dec 13;10:e14492. doi: 10.7717/peerj.14492 (PMC9756874; doi:10.7717/peerj.14492)
Supplement: Supplemental Information 1 — Coordinates of presence point for Capreolus capreolus, Cervus elaphus and livestock (cattle, sheep and horses), WGS 84/UTM zone 33N reference system. [file peerj-10-14492-s001.csv]

Supplemental Table S1. Coordinates of presence points for investigated animals.
Coordinates of presence point for Capreolus capreolus, Cervus elaphus and livestock (cattle, sheep and horses), WGS 84 / UTM zone 33N reference system.
Species	X	Y
Capreolus capreolus	522145.3383	4439575.008
Capreolus capreolus	517785	4462158
Capreolus capreolus	529775	4457136
Capreolus capreolus	535784	4462056
Capreolus capreolus	522402	4486699
Capreolus capreolus	522409	4486855
Capreolus capreolus	522210	4486774
Capreolus capreolus	522327	4486770
Capreolus capreolus	539308	4461668
Capreolus capreolus	529750	4457038
Capreolus capreolus	536695	4472751
Capreolus capreolus	534604	4460094
Capreolus capreolus	532804	4459062
Capreolus capreolus	542070	4459620
Capreolus capreolus	553586	4454178
Capreolus capreolus	540280	4461450
Capreolus capreolus	536554	4459403
Capreolus capreolus	528070	4448921
Capreolus capreolus	540331	4461195
Capreolus capreolus	531835	4458970
Capreolus capreolus	533408	4458912
Capreolus capreolus	534923	4458945
Capreolus capreolus	534681	4458795
Capreolus capreolus	535709	4459287
Capreolus capreolus	539814.455	4456216.524
Capreolus capreolus	539814.455	4456216.524
Capreolus capreolus	541442.339	4456499.463
Capreolus capreolus	539283.746	4456223.73
Capreolus capreolus	539699.015	4457143.866
Capreolus capreolus	539699.015	4457143.866
Capreolus capreolus	540152.59	4457078.559
Capreolus capreolus	540152.59	4457078.559
Capreolus capreolus	540717.56	4457644.355
Capreolus capreolus	540717.56	4457644.355
Capreolus capreolus	540717.56	4457644.355
Capreolus capreolus	540152.59	4457078.559
Capreolus capreolus	541696.311	4457937.195
Capreolus capreolus	541881.259	4457857.191
Capreolus capreolus	540572.409	4454911.887
Capreolus capreolus	541530.371	4457500.051
Capreolus capreolus	535709.324	4459287.27
Capreolus capreolus	539308	4461668
Capreolus capreolus	542070	4459620
Capreolus capreolus	522327	4486770
Capreolus capreolus	522210	4486774
Capreolus capreolus	522409	4486855
Capreolus capreolus	522402	4486699
Capreolus capreolus	529775	4457136
Capreolus capreolus	529750	4457038
Capreolus capreolus	555682	4449044
Capreolus capreolus	555682	4449026
Capreolus capreolus	520461	4460497
Capreolus capreolus	520521	4459760
Capreolus capreolus	520521	4459760
Capreolus capreolus	520472	4459683
Capreolus capreolus	535671.794	4473154.795
Capreolus capreolus	517785	4462158
Capreolus capreolus	536695	4472751
Capreolus capreolus	534604	4460094
Capreolus capreolus	532804	4459062
Capreolus capreolus	535784	4462056
Capreolus capreolus	531835	4458970
Capreolus capreolus	528070	4448921
Capreolus capreolus	536554	4459403
Capreolus capreolus	536418.3253	4459972.409
Capreolus capreolus	539862.0836	4461568.437
Capreolus capreolus	542035.8846	4459640.618
Capreolus capreolus	531946.5606	4485214.971
Capreolus capreolus	538664.9736	4456866.173
Capreolus capreolus	528850.8714	4448737.144
Capreolus capreolus	545097.1447	4469074.005
Capreolus capreolus	541229.5234	4467385.758
Capreolus capreolus	537811.386	4459664.935
Capreolus capreolus	540471.45	4459298.03
Capreolus capreolus	541442.339	4456499.463
Capreolus capreolus	533211.866	4459270.29
Capreolus capreolus	535709.324	4459287.27
Capreolus capreolus	535061.767	4458877.97
Capreolus capreolus	533969.473	4459982.95
Capreolus capreolus	527739.68	4461185.06
Capreolus capreolus	528632.385	4460867.62
Capreolus capreolus	529262.504	4460121.92
Capreolus capreolus	541965.253	4458195.1
Capreolus capreolus	541907.9	4456276.71
Capreolus capreolus	540733.135	4457594.49
Capreolus capreolus	540152.59	4457078.56
Capreolus capreolus	507942.213	4476926.988
Capreolus capreolus	507781.033	4476892.964
Capreolus capreolus	547135.155	4449527.709
Capreolus capreolus	537145.354	4467498.2
Capreolus capreolus	537280.488	4467474.45
Capreolus capreolus	536718.64	4467761.39
Capreolus capreolus	540283	4461450
Capreolus capreolus	540331	4461195
Capreolus capreolus	540215	4460865
Cervus elaphus	521939.8073	4461642.103
Cervus elaphus	513236.4706	4457821.697
Cervus elaphus	551231.2289	4457519.729
Cervus elaphus	538634.8581	4457927.769
Cervus elaphus	533621.8023	4466371.411
Cervus elaphus	533983	4459681
Cervus elaphus	534604	4460094
Cervus elaphus	534947	4459966
Cervus elaphus	528070	4448921
Cervus elaphus	533183	4461336
Cervus elaphus	532917	4459202
Cervus elaphus	524761	4464609
Cervus elaphus	534183	4459597
Cervus elaphus	534081	4458634
Cervus elaphus	534376	4458817
Cervus elaphus	539283.746	4456223.73
Cervus elaphus	538962.839	4456445.172
Cervus elaphus	540152.59	4457078.559
Cervus elaphus	539698.992	4457148.306
Cervus elaphus	535649.507	4458814.132
Cervus elaphus	535621.931	4458892.811
Cervus elaphus	534183.722	4459597.647
Cervus elaphus	556069.3956	4455694.23
Cervus elaphus	539283.746	4456223.73
Cervus elaphus	539191.455	4460558.875
Cervus elaphus	535709.324	4459287.27
Cervus elaphus	535061.767	4458877.97
Cervus elaphus	533969.473	4459982.95
Cervus elaphus	528632.385	4460867.62
Cervus elaphus	541965.253	4458195.1
Cervus elaphus	537280.488	4467474.45
Cervus elaphus	537531.952	4466941.79
Cervus elaphus	536718.64	4467761.39
Livestock	532553.809	4435800.4
Livestock	530829.25	4459441.09
Livestock	533211.866	4459270.29
Livestock	546773.628	4451001.75
Livestock	521844.784	4484024.81
Livestock	541965.253	4458195.1
Livestock	525665.55	4447400.84
Livestock	530127.635	4489285.16
Livestock	507781.033	4476892.96
Livestock	537531.952	4466941.79
