# Supplementary material for: Population development and landscape preference of reintroduced wild ungulates: successful rewilding in Southern Italy
Source: PeerJ. 2022 Dec 13;10:e14492. doi: 10.7717/peerj.14492 (PMC9756874; doi:10.7717/peerj.14492)
Supplement: Supplemental Information 2 — Cell coordinates in which species density was estimated, WGS 84/UTM zone 33N reference system. [file peerj-10-14492-s002.csv]

Supplemental Table S2. Coordinate of sampled cell.
Cell coordinates in which specie density was estimated, WGS 84 / UTM zone 33N reference system.
Cell	left	top	right	bottom
A	534000	4460000	536000	4458000
B	528000	4462000	530000	4460000
C	536000	4468000	538000	4466000
D	540000	4458000	542000	4456000
E	540000	4462000	542000	4460000
F	524000	4448000	526000	4446000
G	546000	4450000	548000	4448000
J	534000	4478000	536000	4476000
K	530000	4436000	532000	4434000
L	506000	4478000	508000	4476000
M	522000	4486000	524000	4484000
N	530000	4490000	532000	4488000
